# Supplementary material for: The NICU Cuddler Curriculum: A Service-Learning Curriculum for Preclinical Medical Students in the Neonatal Intensive Care Unit
Source: MedEdPORTAL. 2021 Jan 12;17:11069. doi: 10.15766/mep_2374-8265.11069 (PMC7809928; doi:10.15766/mep_2374-8265.11069)
Supplement: Supplementary file 1 — Course Description.docxParticipant Application.docxOrientation Outline.docxOrientation Presentation.pptxNeonatal Abstinence Syndrome.pptxDevelopmental Care in the NICU.pptxParent Note Cards.docxPatient Log.docxAnonymous Concerns.docxStudent Survey.docxThird- and Fourth-Year Student Survey.docxEmail to Nursing Staff.docx [file mep_2374-8265.11069-s001.zip]

Archive with 13 entries (13 files):
- _Educational_Summary_Report_11069.pdf
- A. Course Description.docx
- B. Participant Application.docx
- C. Orientation Outline.docx
- D. Orientation Presentation.pptx
- E. Neonatal Abstinence Syndrome.pptx
- F. Developmental Care in the NICU.pptx
- G. Parent Note Cards.docx
- H. Patient Log.docx
- I. Anonymous Concerns.docx
- J. Student Survey.docx
- K. Third- and Fourth-Year Student Survey.docx
- L. Email to Nursing Staff.docx
